# Supplementary material for: Inhibition of Carotenoid Biosynthesis by CRISPR/Cas9 Triggers Cell Wall Remodelling in Carrot
Source: Int J Mol Sci. 2021 Jun 17;22(12):6516. doi: 10.3390/ijms22126516 (PMC8234013; doi:10.3390/ijms22126516)
Supplement: Supplementary file 1 [file ijms-22-06516-s001.zip]

Archive with 1 entries (1 files):
- ijms-1217316-supplementary.pdf
